# Supplementary material for: High expression of ladinin-1 (LAD1) predicts adverse outcomes: a new candidate docetaxel resistance gene for prostatic cancer (PCa)
Source: Bioengineered. 2021 Sep 13;12(1):5749–59. doi: 10.1080/21655979.2021.1968647 (PMC8806705; doi:10.1080/21655979.2021.1968647)
Supplement: Supplemental Material [file KBIE_A_1968647_SM2293.zip]

Archive with 4 entries (3 files):
- suppl/
- suppl/Table S1.docx
- suppl/Table S2.docx
- suppl/Table S3.docx
